# Supplementary material for: Chloroplast Phylogenomics Reveals the Intercontinental Biogeographic History of the Liquorice Genus (Leguminosae: Glycyrrhiza)
Source: Front Plant Sci. 2020 Jun 17;11:793. doi: 10.3389/fpls.2020.00793 (PMC7318913; doi:10.3389/fpls.2020.00793)
Supplement: Supplementary file 1 [file Table_1.xlsx]

## Sheet: Sheet1
Table S1. Voucher information, genome characters and GenBank accessions of chloroplast genomes in this study.
Species	Origin, Voucher	Locality	Chloroplast genome Length (bp)	GC content (%)	Accession number
Astragalus strictus	Z.Y.Chang et al. 2011185 (WUK)	China, Xizang	122796	34.2	MT120746*
Austrocallerya megasperma	J.Gillieatt 399 (K)	Australia, Queensland	132418	34.1	MT120747*
Callerya nitida	L.Duan 2017002 (IBSC)	China, Guangdong	132319	33.9	MT120748*
Caragana arborescens	Z.Y.Chang et al. 2017069 (WUK)	China, Heilongjiang	128815	34.3	MT120749*
Glycyrrhiza acanthocarpa	D.E.Symon 11991 (MO)	Australia, South Australia	127694	34.3	MT120750*
Glycyrrhiza aspera-1	A.Konnov et al. 372 (TASH)	Kazakhstan, Borolday Mountain	127861	34.3	MT120752*
Glycyrrhiza aspera-2	L.Duan 2016012 (IBSC)	China, Xinjiang	127831	34.3	MT120754*
Glycyrrhiza aspera-3	L.Duan 2016013 (IBSC)	China, Xinjiang	-	-	MN562093
Glycyrrhiza aspera-4	R.Gibbons 0230 (MO)	Afghanistan	127874	34.3	MT120751*
Glycyrrhiza aspera-5	Z.Y.Chang et al. 2015143 (WUK)	China, Xinjiang	127831	34.3	MT120753*
Glycyrrhiza astragalina-1	G.Seijo 1511 (K)	Argentina, Chubut	126920	34.5	MT120758*
Glycyrrhiza astragalina-2	R.H.Forturato 4323 (MO)	Argentina, Buenos Aires	126903	34.5	MT120755*
Glycyrrhiza astragalina-3	P.M.Simon 112 (MO)	Argentina, Rio Negro	126959	34.5	MT120756*
Glycyrrhiza astragalina-4	F.O.Zuloaga 13950 (MO)	Argentina, Chubut	126978	34.6	MT120757*
Glycyrrhiza asymmetrica	EA 1039 (KNYA)	Turkey, Antalya	126611	34.3	MT120759*
Glycyrrhiza echinata-1	EA 1085 (KNYA)	Turkey, Konya	128066	34.2	MT120761*
Glycyrrhiza echinata-2	G.Klinkova s.n. (MO)	Russia, lower Volga	128062	34.2	MT120760*
Glycyrrhiza foetida-1	J.B.Peris et al. 36 (MA)	Morocco, Meknès	127837	34.2	MT120763*
Glycyrrhiza foetida-2	J.H.Kirkbride et al. 5733 (MO)	Morocco, Settat	127819	34.2	MT120762*
Glycyrrhiza foetida-3	S.S.Domingo s.n. (MA)	Spain, Sevilla	127817	34.2	MT120764*
Glycyrrhiza foetida-4	F.Casas 6708 (MA)	Morocco, Tetouan	127755	34.2	MT120765*
Glycyrrhiza glabra-1	L.Duan 2016016 (IBSC)	China, Xinjiang	127950	34.2	MT120770*
Glycyrrhiza glabra-2	Igor Belolipov UPL-00066 (MO)	Uzbekistan, Tashkent	127952	34.2	MT120767*
Glycyrrhiza glabra-3	G.Kinzikayeva et al. 6427 (TASH)	Tajikistan, Gazimaylik Mountain	127923	34.2	MT120769*
Glycyrrhiza glabra-4	Kurbanov 2054 (MO)	Turkmenistan, eastern Kopet Dag	127847	34.3	MT120766*
Glycyrrhiza glabra-5	B.Vasyukov et al. s.n. (LE)	Russia, Samara	127942	34.2	MT120771*
Glycyrrhiza glabra-6	G.Gust & B.Schweitzer 383 (MO)	U.S.A., Missouri	127985	34.2	MT120768*
Glycyrrhiza glandulifera-1	KE 5118 (KNYA)	Turkey, Ağrı	127982	34.2	MT120773*
Glycyrrhiza glandulifera-2	R.Kamelin 670 (TASH)	Tajikistan, Sovetskiy	127939	34.2	MT120772*
Glycyrrhiza iconica	KE 4987 EA (KNYA)	Turkey, Konya	127906	34.3	MT120774*
Glycyrrhiza inflata-1	L.Duan 2016018 (IBSC)	China, Xinjiang	-	-	MN562092
Glycyrrhiza inflata-2	D.X.Su 82 (WUK)	China, Xinjiang	127882	34.3	MT120775*
Glycyrrhiza inflata-3	Xinjiangdui 442 (WUK)	China, Xinjiang	127846	34.2	MT120776*
Glycyrrhiza laxissima	E.Nikitina s.n.(LE)	Kyrgyzstan, Kyrgysskiy Mountain	127885	34.3	MT120777*
Glycyrrhiza lepidota-1	P.L.Liu 2015002 (WUK)	U.S.A., Colorado	127366	34.4	MT120781*
Glycyrrhiza lepidota-2	R.Weedon & A.Bonic 9881 (MO)	U.S.A., South Dakota	127348	34.4	MT120780*
Glycyrrhiza lepidota-3	J.Haines 5197 (MO)	U.S.A., Wyoming	127331	34.4	MT120778*
Glycyrrhiza lepidota-4	K.M.Meyer et al.744 (MO)	U.S.A., South Dakota	127365	34.4	MT120779*
Glycyrrhiza macedonica	EA 1048 (KNYA)	Turkey, Antalya	127894	34.3	MT120782*
Glycyrrhiza pallidiflora-1	L.Duan 2016019 (IBSC)	China, Xinjiang	127450	34.2	MT120785*
Glycyrrhiza pallidiflora-2	C.G.Wang 3419 (WUK)	China, Liaoning	127353	34.2	MT120783*
Glycyrrhiza pallidiflora-3	X.X.Zhan 1167 (WUK)	China, Shaanxi	127437	34.2	MT120784*
Glycyrrhiza squamulosa-1	Yongqingxian 11 (PE)	China, Hebei	127703	34.3	MT120786*
Glycyrrhiza squamulosa-2	R.Z.Zhang 641 (WUK)	China, Inner Mongolia	127738	34.3	MT120788*
Glycyrrhiza squamulosa-3	Xu et al. 111 (PE)	China, Henan	127772	34.3	MT120787*
Glycyrrhiza uralensis-1	L.Duan 2016020 (IBSC)	China, Xinjiang	128064	34.2	MT120791*
Glycyrrhiza uralensis-2	Isherbay Sodombekov KPL-00211 (MO)	Kyrgyzstan, Issyk-kul	127869	34.3	MT120789*
Glycyrrhiza uralensis-3	D.Munavarov 2410 (TASH)	Tajikistan, Kuhistani Badakhshan	127895	34.3	MT120790*
Glycyrrhiza yunnanensis-1	L.Duan 2017001 (KUN)	China, Yunnan	128102	34.2	MT120794*
Glycyrrhiza yunnanensis-2	L.R.Xu 0169 (WUK)	China, Sichuan	128113	34.2	MT120792*
Glycyrrhiza yunnanensis-3	D.E.Bonfford et al. 42128 (MO)	China, Yunnan	128129	34.2	MT120793*
Glycyrrhizopsis flavescens-1	KE 4986 (KNYA)	Turkey, Osmaniye	127225	34.5	MT120796*
Glycyrrhizopsis flavescens-2	G.Samuelsson s.n. (MO)	Turkey, Hatay	126430	34.5	MT120795*
Hedysarum petrovii	Z.Y.Chang et al. 2016050 (WUK)	China, Inner Mongolia	122542	34.6	MT120797*
Hylodesmum podocarpum	L.Duan 2018007 (IBSC)	Japan, Sendai	149424	35.2	MT120798*
Lotus japonicus	-	-	-	-	AP002983
Meristotropis bucharica-1	H.Hayashi et al. 13A05#	Tajikistan, Dangara	127676	34.3	MT120801*
Meristotropis bucharica-2	L.Kuzmina & T.Nadeehina s.n. (MO)	Tajikistan, Moscow District	127566	34.3	MT120799*
Meristotropis bucharica-3	M.Ermolenko 111 (TASH)	Tajikistan, Khatlon	127651	34.3	MT120800*
Meristotropis kulabensis	Y.Grigoriev 53 (LE)	Tajikistan, Andzhirou	127616	34.3	MT120802*
Meristotropis triphylla-1	Kurbanov 1271 (MO)	Turkmenistan, Mt. Balkan	127734	34.2	MT120804*
Meristotropis triphylla-2	Kurbanov 712 (MO)	Turkmenistan, western Kopet Dag	127767	34.2	MT120803*
Meristotropis triphylla-3	Kurbanov 551 (MO)	Turkmenistan, Mt. Balkan	127739	34.2	MT120805*
Meristotropis xanthioides-1	P.Sokolov s.n. (LE)	Turkmenistan, Al'madzik	127760	34.2	MT120807*
Meristotropis xanthioides-2	A.Fedorov & L.Markova s.n. (MO)	Tajikistan, Kyuren-Dag Mountain	127735	34.2	MT120806*
Pisum sativum	L.Duan 2018013 (IBSC)	China, Guangdong	122421	34.8	MT120808*
Robinia pseudoacacia-1	L.Duan 2018003 (IBSC)	China, Shaanxi	155531	35.9	MT120809*
Robinia pseudoacacia-2	-	-	-	-	KJ468102
Sarcodum scandens-1	P.K.Loc 11552 (IBSC)	Vietnam, Quang Binh	-	-	MT039380
Sarcodum scandens-2	P.K.Loc 11555 (IBSC)	Vietnam, Quang Binh	132504	34.1	MT120810*
Sesbania cannabina	L.Duan 2018009 (IBSC)	China, Guangdong	156702	35.4	MT120811*
Trifolium repens	L.Duan 2018002 (IBSC)	China, Shaanxi	132328	34.3	MT120812*
Vicia faba	L.Duan 2018010 (IBSC)	China, Guangdong	123805	34.6	MT120813*
Wisteria brachybotrys	M.W.Chase 22664 (K)	Japan, Niigata	131101	34.3	MT120814*
Wisteria floribunda	M.W.Chase 22080 (K)	Japan, Niigata	130947	34.3	MT120817*
Wisteria sinensis	CSH15169 (CSH)	China, Fujian	130927	34.3	MT120815*
Wisteriopsis reticulata	L.Duan 2017007 (IBSC)	China, Yunnan	132652	34.2	MT120816*
Note: #This voucher is deposited the Herbarium of the Institute of Botany, Plant Physiology and Genetics, Academy of Science of Tajikistan, Dushanbe, Republic of Tajikistan; *These accession numbers are newly generated in the present study.
