# Supplementary material for: Chloroplast Phylogenomics Reveals the Intercontinental Biogeographic History of the Liquorice Genus (Leguminosae: Glycyrrhiza)
Source: Front Plant Sci. 2020 Jun 17;11:793. doi: 10.3389/fpls.2020.00793 (PMC7318913; doi:10.3389/fpls.2020.00793)
Supplement: Supplementary file 2 [file Table_2.XLSX]

## Sheet: Sheet1
Table S2. Protein coding sequences (CDSs) and the corresponding substitution models generated from PartitionFinder 2.
CDS	Substitution model
accD	GTR+I+G
atpA	GTR+I+G
atpB	GTR+I+G
atpE	GTR+I+G
atpF	GTR+G
atpH	GTR+I+G
atpI	GTR+I+G
ccsA	GTR+I+G
cemA	GTR+G
clpP	GTR+G
matK	GTR+G
ndhA	GTR+I+G
ndhB	GTR+I+G
ndhC	GTR+I+G
ndhD	GTR+I+G
ndhE	GTR+I+G
ndhF	GTR+I+G
ndhG	GTR+I+G
ndhH	GTR+I+G
ndhI	GTR+I+G
ndhJ	GTR+G
ndhK	GTR+G
petA	GTR+I+G
petB	GTR+I+G
petD	GTR+I+G
petG	GTR+I+G
petL	GTR+I+G
petN	GTR+G
psaA	GTR+I+G
psaB	GTR+I+G
psaC	GTR+I+G
psaI	GTR+G
psaJ	GTR+I+G
psbA	GTR+I+G
psbB	GTR+I+G
psbC	GTR+I+G
psbD	GTR+I+G
psbE	GTR+I+G
psbF	GTR+I+G
psbH	GTR+G
psbI	GTR+I+G
psbJ	GTR+I+G
psbK	GTR+I+G
psbL	GTR+I+G
psbM	GTR+G
psbN	GTR+I+G
psbT	GTR+I+G
psbZ	GTR+G
rbcL	GTR+I+G
rpl14	GTR+I+G
rpl16	GTR+G
rpl2	GTR+I+G
rpl20	GTR+G
rpl23	GTR+G
rpl32	GTR+G
rpl33	GTR+I+G
rpl36	GTR+G
rpoA	GTR+I+G
rpoB	GTR+I+G
rpoC1	GTR+I+G
rpoC2	GTR+I+G
rps11	GTR+G
rps14	GTR+I+G
rps15	GTR+I+G
rps18	GTR+G
rps19	GTR+G
rps2	GTR+I+G
rps3	GTR+I+G
rps4	GTR+G
rps7	GTR+I+G
rps8	GTR+I+G
ycf1	GTR+I+G
ycf2	GTR+G
ycf3	GTR+I+G
ycf4	GTR+I+G
