# Supplementary material for: Chloroplast Phylogenomics Reveals the Intercontinental Biogeographic History of the Liquorice Genus (Leguminosae: Glycyrrhiza)
Source: Front Plant Sci. 2020 Jun 17;11:793. doi: 10.3389/fpls.2020.00793 (PMC7318913; doi:10.3389/fpls.2020.00793)
Supplement: Supplementary file 3 [file Table_3.xls]

## Sheet: Sheet1
File name	Caption	Note
Table S1.xlsx	Voucher information, genome characters and GenBank accessions of chloroplast genomes in this study	-
Table S2.xlsx	Protein coding sequences and the corresponding substitution models generated from PartitionFinder 2	The substitution models and clock models of each CDS partition are all unlinked in BEAST. Such setting imposes much higher complexity on the dating analysis, it is incapable for our existing computational server to generate a convergent MCMC result.
Supplementary Tree 1.tree	MrBayes-derived Bayesian tree of Glycyrrhizas.l. based on chloroplast protein coding sequences	-
Supplementary Tree 2.tree	IQ-TREE-derived maximum likelihood tree of Glycyrrhizas.l. based on chloroplast CDS sequences	-
Supplementary Tree 3.tree	MrBayes-derived Bayesian tree of Glycyrrhizas.l. based on whole chloroplast genome sequences	-
Supplementary Tree 4.tree	IQ-TREE-derived maximum likelihood tree of Glycyrrhizas.l. based on whole chloroplast genome sequences	-
Supplementary Tree 5.tree	BEAST-derived tree of Glycyrrhiza s.l. based on whole chloroplast genome sequences	-
Prior-only.log	Log file of prior-only run with BEAST, to test the accuracy of the fossil calibrations
Alignment 1.fasta	Alignment of the whole chloroplast genome sequences for the MrBayes and IQ-TREE analyses	-
Alignment 2.fasta	Alignment of the whole chloroplast genome sequences for the BEAST analyses	Two or three accessions per species are included for each widely distributed or morphologically diverse species: for the former, the collection localities of the accessions need to be away from each other; for the latter, one accession appears morphologically distinct from its conspecies counterpart(s). Each accession is treated as a "species" in the BEAST analysis.
DEC result.txt	Ancestral area reconstruction of Glycyrrhiza s.l. estimated under the DEC model implemented in RASP v.4.0	The DEC result can be viewed with RASP. We retain one accession per species within Glycyrrhiza s.l. (with the “# 1” accession for each species) and prune all the other taxa from the resultant trees and the MCC tree generated from BEAST. The most “morphologically typical” accesson is retained under every species name, i.e., among the multiple accessions of the same species, we keep the one with it…
